# Supplementary material for: Methylation of SDC2/TFPI2 and Its Diagnostic Value in Colorectal Tumorous Lesions
Source: Front Mol Biosci. 2021 Dec 22;8:706754. doi: 10.3389/fmolb.2021.706754 (PMC8729808; doi:10.3389/fmolb.2021.706754)
Supplement: Supplementary file 1 [file Table2.XLSX]

## Sheet: Sheet1
Table S2 Clinicopathological features of colorectal cancer, adenoma and normal stool specimens
Characteristics	Carcinoma	Adenoma	Normal
	(n=289)	(n=190)	(n=217)
Sex, no.(%)
Male	156 (54.0%)	112 (58.9%)	131 (60.4%)
Female	133 (46.0%)	78 (41.1%)	86 (39.6%)
Age, Median (range)	61 (22-81)	61 (22-89)	59 (29-81)
Localization, no. (%)
Left colon	49 (17.0%)	33 (17.4%)	-
Right colon	56 (19.4%)	46 (24.2%)	-
Sigmoid colon	86 (29.8%)	51 (26.8%)	-
Rectal	98 (33.8%)	60 (31.6%)	-
A short hyphen indicates no such specimen.
