# Supplementary material for: Methylation of SDC2/TFPI2 and Its Diagnostic Value in Colorectal Tumorous Lesions
Source: Front Mol Biosci. 2021 Dec 22;8:706754. doi: 10.3389/fmolb.2021.706754 (PMC8729808; doi:10.3389/fmolb.2021.706754)
Supplement: Supplementary file 2 [file Table3.XLSX]

## Sheet: Sheet1
Table S3 Sequences of primers and probes used in this study
Target	Description	Tumor location
ACTB	Capture probe	TGGGTCTGCGCTGTAAGAGTTGGTTGCC
	MSP Forward Primer	AAGGTGGTTGGGTGGTTGTTTTG
	MSP Reverse Primer	AATAACACCCCCACCCTGC
	MSP Probe	GGAGTGGTTTTTGGGTTTG
SDC2	Capture probe	AATCCGGAGCAGAGTACCGCAGCGATT
	MSP Forward Primer	CGAGTTTGAGTCGTAATCGTTGC
	MSP Reverse Primer	TCCGCCGACACGCAAACCACCAAA CC
	MSP Probe	AACAAAACGAAACCTCCTACCCAA C
TFPI2	Capture probe	CTGTCGTAGTAGTAACGGAGAAGTAGGGC
	MSP Forward Primer	CGCGGAGATTTGTTTTTTGT
	MSP Reverse Primer	AACAAACATCGTCGCAAACCTC
	MSP Probe	ATAAAACCCGACAAAATCCG
