# Supplementary material for: Methylation of SDC2/TFPI2 and Its Diagnostic Value in Colorectal Tumorous Lesions
Source: Front Mol Biosci. 2021 Dec 22;8:706754. doi: 10.3389/fmolb.2021.706754 (PMC8729808; doi:10.3389/fmolb.2021.706754)
Supplement: Supplementary file 5 [file Table1.XLSX]

## Sheet: Sheet1
Table S1 Clinicopathological features of colorectal cancerous and normal tissues
Characteristics	Cancer	Control
	(n=184)	(n=54)
Sex, no.(%)
Male	112 (60.9%)	32 (59.3%)
Female	72 (39.1%)	22 (40.7%)
Age, Median (range)	63(30-94)	59 (32-87)
Localization, no. (%)
Colon
Left colon	9 (4.9%)	1 (1.9%)
Right colon	35 (19.0%)	15 (27.8%)
Sigmoid colon	50 (27.2%)	24 (44.4%)
Other colon	23 (12.5%)	-
Rectum	67 (36.4%)	14 (25.9%)
Differentiation grade, no.(%)
Low	21 (11.4%)	-
Moderate	137 (74.5%)	-
High	14 (7.6%)	-
NA	12 (6.5%)	-
A short hyphen indicates no such specimen.
