# Supplementary material for: Methylation of SDC2/TFPI2 and Its Diagnostic Value in Colorectal Tumorous Lesions
Source: Front Mol Biosci. 2021 Dec 22;8:706754. doi: 10.3389/fmolb.2021.706754 (PMC8729808; doi:10.3389/fmolb.2021.706754)
Supplement: Supplementary file 6 [file Table5.XLSX]

## Sheet: Sheet1
Table S5 Colorectal cancer specimens with SDC2 β-value lower than 0.2 selected from TCGA database
No.	Specimen ID	Tumor location	SDC2	TFPI2
1	TCGA-DM-A1D6-01A-21D-A153-05	Splenic flexure of colon	0.05	0.784
2	TCGA-DM-A1D0-01A-11D-A153-05	Sigmoid colon	0.06	0.506
3	TCGA-DY-A1DC-01A-31D-A153-05	Rectosigmoid junction	0.06	0.617
4	TCGA-A6-6142-01A-11D-1772-05	Sigmoid colon	0.062	0.164
5	TCGA-A6-2675-01A-02D-1721-05	Sigmoid colon	0.064	0.293
6	TCGA-G4-6307-01A-11D-1721-05	Sigmoid colon	0.065	0.558
7	TCGA-A6-6140-01A-11D-1772-05	Descending colon	0.065	0.739
8	TCGA-F5-6863-01A-11D-1926-05	Rectum, NOS	0.066	0.382
9	TCGA-G5-6572-01A-11D-1828-05	Rectosigmoid junction	0.067	0.65
10	TCGA-CM-6164-01A-11D-1651-05	Sigmoid colon	0.067	0.538
11	TCGA-AZ-6603-01A-11D-1837-05	Sigmoid colon	0.069	0.575
12	TCGA-CA-6715-01A-21D-1837-05	Sigmoid colon	0.07	0.759
13	TCGA-A6-2685-01A-01D-1407-05	Colon, NOS	0.071	0.332
14	TCGA-CM-6162-01A-11D-1651-05	Ascending colon	0.073	0.154
15	TCGA-CA-5797-01A-01D-1651-05	Colon, NOS	0.073	0.195
16	TCGA-BM-6198-01A-11D-1734-05	Rectum, NOS	0.078	0.496
17	TCGA-D5-5541-01A-01D-1651-05	Sigmoid colon	0.084	0.683
18	TCGA-DC-6157-01A-11D-1658-05	Rectosigmoid junction	0.096	0.33
19	TCGA-AF-6672-01A-11D-1828-05	Rectosigmoid junction	0.098	0.277
20	TCGA-CM-6674-01A-11D-1837-05	Hepatic flexure of colon	0.098	0.375
21	TCGA-5M-AATE-01A-11D-A40X-05	Ascending colon	0.102	0.666
22	TCGA-A6-3810-01A-01D-A27A-05	Colon, NOS	0.106	0.545
23	TCGA-DY-A0XA-01A-11D-A153-05	Rectosigmoid junction	0.107	0.318
24	TCGA-AA-3494-01A-01D-1407-05	Colon, NOS	0.112	0.258
25	TCGA-A6-A567-01A-31D-A28O-05	Sigmoid colon	0.119	0.483
26	TCGA-F5-6810-01A-11D-1828-05	unknown	0.122	0.268
27	TCGA-A6-A565-01A-31D-A28O-05	Transverse colon	0.122	0.234
28	TCGA-DC-6158-01A-11D-1658-05	Rectum, NOS	0.122	0.442
29	TCGA-DM-A1DB-01A-11D-A153-05	Sigmoid colon	0.125	0.374
30	TCGA-DC-4749-01A-01D-1734-05	Rectosigmoid junction	0.134	0.382
31	TCGA-CL-5917-01A-11D-1658-05	Rectosigmoid junction	0.135	0.503
32	TCGA-EI-6509-01A-11D-1734-05	Rectum, NOS	0.139	0.305
33	TCGA-F5-6465-01A-11D-1734-05	Rectosigmoid junction	0.14	0.312
34	TCGA-DM-A28E-01A-11D-A16X-05	Sigmoid colon	0.147	0.293
35	TCGA-A6-5662-01A-01D-1651-05	Splenic flexure of colon	0.148	0.65
36	TCGA-AY-A8YK-01A-11D-A40X-05	Sigmoid colon	0.149	0.285
37	TCGA-AD-6964-01A-11D-1926-05	Ascending colon	0.151	0.339
38	TCGA-AZ-5403-01A-01D-1651-05	Descending colon	0.156	0.285
39	TCGA-F4-6703-01A-11D-1837-05	Ascending colon	0.156	0.109
40	TCGA-DM-A1D7-01A-11D-A153-05	Sigmoid colon	0.162	0.41
41	TCGA-5M-AAT6-01A-11D-A40X-05	Ascending colon	0.166	0.251
42	TCGA-AF-A56K-01A-32D-A39G-05	Rectosigmoid junction	0.18	0.16
43	TCGA-AF-6655-01A-11D-1828-05	Rectosigmoid junction	0.18	0.14
44	TCGA-D5-6923-01A-11D-1926-05	Sigmoid colon	0.181	0.512
45	TCGA-D5-6932-01A-11D-1926-05	Colon, NOS	0.182	0.585
46	TCGA-AZ-4308-01A-01D-1407-05	Sigmoid colon	0.189	0.47
47	TCGA-CI-6621-01A-11D-1828-05	Rectum, NOS	0.191	0.481
48	TCGA-AH-6643-01A-11D-1828-05	Rectosigmoid junction	0.191	0.753
49	TCGA-CM-6170-01A-11D-1651-05	Descending colon	0.198	0.619
50	TCGA-F5-6812-01A-11D-1828-05	Connective, subcutaneous and other soft tissues of abdomen	0.136	0.283
